# Supplementary material for: A unifying structural and functional model of the coronavirus replication organelle: Tracking down RNA synthesis
Source: PLoS Biol. 2020 Jun 8;18(6):e3000715. doi: 10.1371/journal.pbio.3000715 (PMC7302735; doi:10.1371/journal.pbio.3000715)
Supplement: S1 Data — DMS, double-membrane spherule; DMV, double-membrane vesicle. (XLSX) [file pbio.3000715.s004.xlsx]

## Sheet: All
Relative sizes
Diameters (nm)
	DMSs		Virions		DMVs			DMSs	Virions	DMVs
1	74.3704		72.5314		93.1785		median	80.0944	79.8639	247.209
2	75.0989		73.4486		116.793		avg	79.7979	83.4479	246.82
3	75.2296		73.9338		133.239		stdev	2.49815	9.68811	59.4872
4	75.465		75.9015		142.581
5	75.483		76.0556		158.606		n	58	28	109
6	75.6968		77.7126		160.64
7	75.7452		77.8303		161.229
8	76.2899		77.9567		165.503
9	77.6256		78.377		167.372
10	77.6399		79.0416		169.011
11	77.9377		79.2481		171.217
12	77.9594		79.3417		174.795
13	78.0959		79.3517		175.198
14	78.1481		79.5999		175.863
15	78.1866		80.1279		176.999
16	78.3531		80.5514		183.521
17	78.5348		80.6999		183.742
18	78.6406		81.3526		184.083
19	78.8306		81.3896		185.8
20	78.9		81.9933		188.6
21	79.0949		89.8991		192.28
22	79.126		89.9653		192.281
23	79.2873		90.3267		194.023
24	79.6569		93.408		196.25
25	79.6749		93.8148		197.418
26	79.6796		93.9462		197.913
27	79.7026		103.147		199.736
28	79.8193		115.589		202.248
29	80.0526				202.679
30	80.1361				207.113
31	80.1641				210.392
32	80.1842				211.107
33	80.2126				211.382
34	80.2994				211.449
35	80.5612				211.688
36	80.5978				216.716
37	80.626				220.409
38	80.8062				221.262
39	80.897				223.102
40	81.0049				223.204
41	81.0317				226.896
42	81.0925				228.275
43	81.128				228.53
44	81.2404				228.535
45	81.3331				230.416
46	81.3371				231.681
47	81.4165				233.279
48	81.4926				234.942
49	81.9156				236.15
50	82.4041				238.32
51	82.7241				239.599
52	82.7641				242.016
53	83.0967				242.091
54	83.5312				242.665
55	83.6806				247.209
56	83.7656				249.268
57	84.8434				249.293
58	85.6664				250.741
59					251.501
60					253.917
61					254.415
62					255.295
63					258.054
64					263.131
65					265.119
66					265.468
67					267.868
68					268.459
69					271.038
70					272.642
71					275.995
72					277.401
73					277.604
74					278.2
75					278.258
76					278.501
77					278.605
78					280.009
79					281.34
80					281.63
81					282.284
82					283.311
83					284.734
84					288.674
85					289.451
86					290.343
87					293.36
88					293.501
89					296.473
90					297.244
91					299.703
92					302.2
93					302.542
94					312.166
95					314.025
96					315.899
97					317.657
98					325.426
99					332.583
100					333.615
101					333.722
102					340.028
103					345.243
104					346.269
105					356.173
106					364.099
107					374.443
108					379.37
109					383.812

## Sheet: DMSs
DMSs
	#cell	# tomogram	#DMS in tomogram	diameter (nm)	open/closed
1	1	1	1	75.465	closed
2	1	1	2	80.8062	closed
3	1	1	3	79.126	closed
4	1	1	4	80.1641	closed		44	closed	81.4815	%
5	1	1	5	82.7241	closed		10	open	18.5185	%
6	1	1	6	81.3371	closed		54	subtotal
7	1	1	7	79.0949	closed
8	1	1	1	80.2126	closed		4	n/a: not fully embedded in tomogram
9	1	2	2	83.0967	closed		58	total
10	1	3	1	80.1842	closed
11	1	3	2	83.5312	closed
12	1	3	3	82.7641	open
13	1	3	4	84.8434	closed
14	2	4	1	81.9156	closed
15	2	4	2	80.897	closed
16	2	4	3	79.2873	open
17	2	4	4	80.5612	closed
18	2	4	5	80.2994	n/a
19	2	4	6	85.6664	closed
20	2	4	7	78.8306	closed
21	2	4	8	83.7656	closed
22	2	4	9	80.626	closed
23	2	4	1	79.6749	open
24	2	4	2	83.6806	closed
25	3	5	1	76.2899	closed
26	4	6	1	81.2404	closed
27	4	6	2	75.6968	closed
28	4	6	3	79.6569	open
29	4	6	4	80.0526	n/a
30	4	6	5	79.6796	closed
31	4	6	6	81.3331	closed
32	4	6	7	82.4041	closed
33	4	6	8	77.9594	open
34	4	6	9	77.6399	open
35	4	6	10	78.0959	closed
36	4	6	11	78.6406	closed
37	4	6	12	81.4165	closed
38	4	6	13	81.0925	closed
39	4	6	14	81.0049	closed
40	4	6	15	78.9	closed
41	4	6	16	75.0989	n/a
42	4	6	17	80.5978	open
43	4	6	18	75.7452	closed
44	4	7	1	77.6256	closed
45	4	8	2	81.128	closed
46	4	8	3	79.8193	open
47	4	8	4	79.7026	closed
48	4	8	5	78.1481	closed
49	4	8	6	78.3531	closed
50	4	8	7	75.483	n/a
51	4	8	8	81.0317	open
52	4	8	9	81.4926	closed
53	4	8	10	80.1361	closed
54	4	8	11	74.3704	closed
55	4	8	12	78.5348	closed
56	4	8	13	77.9377	closed
57	4	8	14	75.2296	open
58	4	8	15	78.1866	closed
				79.7979
				2.49815

## Sheet: Virions
Virions
	#cell	# tomogram	#virion in tomogram	diameter (nm)
1	1	1	1	73.4486
2	1	1	2	77.9567
3	1	1	3	81.3896
4	1	1	4	79.3417
5	1	1	5	72.5314
6	1	1	6	80.5514
7	1	1	7	81.3526
8	1	1	8	77.7126
9	1	2	1	77.8303
10	1	2	2	115.589
11	1	2	3	78.377
12	2	3	1	81.9933
13	2	3	2	80.1279
14	2	3	3	80.6999
15	4	4	1	79.2481
16	4	4	2	79.3517
17	4	4	3	75.9015
18	4	4	4	76.0556
19	5	5	1	89.8991
20	5	5	2	89.9653
21	5	5	3	79.5999
22	6	6	1	93.408
23	6	6	2	93.9462
24	6	6	3	90.3267
25	6	6	4	79.0416
26	6	6	5	73.9338
27	6	6	6	103.147
28	6	6	7	93.8148
				83.4479
				9.68811

## Sheet: DMVs
DMVs
	# tomogram	# DMV in tomogram	diameter 1 (nm)	diameter 2 (nm)	geometric mean (nm)
1	1	1	202.4	546.5	332.583
2	1	2	219.7	153.3	183.521
3	1	3	236.9	210.3	223.204
4	1	4	203.2	201.3	202.248
5	1	5	305.9	243	272.642
6	1	1	297.8	212.4	251.501
7	1	2	297.2	197.2	242.091
8	1	3	321	268.1	293.36
9	1	4	253.4	193.2	221.262
10	1	5	231.3	177.6	202.679
11	1	6	294.4	219	253.917
12	1	7	219.2	182	199.736
13	1	8	179	156.5	167.372
14	2	1	296.4	270.8	283.311
15	2	2	294.7	261.5	277.604
16	2	3	257.6	206.1	230.416
17	2	4	195.2	173.6	184.083
18	2	5	327.1	274.6	299.703
19	2	6	273.6	256.9	265.119
20	2	7	174.8	156.7	165.503
21	2	8	216.1	198.5	207.113
22	2	1	259.5	235.5	247.209
23	2	2	228.7	234.7	231.681
24	2	3	262.3	224.5	242.665
25	3	1	285.2	252.7	268.459
26	3	2	258.4	210.6	233.279
27	3	3	223.3	200.1	211.382
28	3	4	278.2	278.2	278.2
29	3	1	306.4	252.7	278.258
30	3	2	306.4	264.6	284.734
31	3	3	266.1	233.5	249.268
32	4	1	334.9	231.6	278.501
33	4	2	416.2	345.8	379.37
34	4	3	315.3	316.5	315.899
35	4	4	308.3	285.1	296.473
36	4	5	305.1	276.3	290.343
37	4	1	236.1	236.2	236.15
38	4	2	376.8	372.1	374.443
39	4	3	268.8	240.8	254.415
40	4	4	302.4	302	302.2
41	4	5	275.7	236.4	255.295
42	5	1	335.8	249.5	289.451
43	5	2	380.4	315.2	346.269
44	5	3	344.7	230.1	281.63
45	5	4	177.2	161.2	169.011
46	5	5	319.5	245.4	280.009
47	5	6	214.3	290	249.293
48	5	1	341.4	310.2	325.426
49	5	2	258.8	201.8	228.53
50	5	3	333.5	258.3	293.501
51	6	1	388	204	281.34
52	6	2	348.4	253.6	297.244
53	6	3	188.3	188.9	188.6
54	6	4	218.7	204.9	211.688
55	6	5	261.2	199.5	228.275
56	6	6	170.9	202	185.8
57	6	7	192.4	158.8	174.795
58	6	1	158.9	162.4	160.64
59	6	2	179.5	171	175.198
60	6	3	308.5	296.7	302.542
61	7	1	346.3	321.6	333.722
62	7	2	242.1	234.6	238.32
63	7	3	268.8	217.9	242.016
64	7	4	438.2	289.5	356.173
65	7	5	337.6	217.6	271.038
66	7	1	259.6	276.4	267.868
67	7	2	406.2	274	333.615
68	7	3	285.4	183	228.535
69	7	4	283.7	268.5	275.995
70	7	5	451.6	326.2	383.812
71	8	1	191.8	203.2	197.418
72	8	2	150.7	134.9	142.581
73	8	3	118.1	115.5	116.793
74	8	4	219.6	203.6	211.449
75	8	5	209.8	186.7	197.913
76	8	6	91.2	95.2	93.1785
77	8	7	187.1	165.3	175.863
78	8	1	166.1	156.5	161.229
79	8	2	317.7	262.3	288.674
80	8	3	252.9	248.6	250.741
81	9	1	174.6	167.9	171.217
82	9	2	279.3	285.3	282.284
83	9	3	165.5	152	158.606
84	9	5	263.7	217.7	239.599
85	9	1	201.8	167.3	183.742
86	9	2	135	131.5	133.239
87	9	3	359.4	321.7	340.028
88	9	4	343	347.5	345.243
89	9	5	196.2	196.3	196.25
90	10	1	195.1	189.5	192.28
91	10	2	199.8	156.8	176.999
92	10	3	351.1	287.4	317.657
93	10	4	307.6	316.8	312.166
94	10	5	255.9	215.7	234.942
95	10	6	268.3	248.2	258.054
96	10	7	227.8	218.5	223.102
97	10	1	208.6	212.2	210.392
98	10	2	251.5	275.3	263.131
99	10	3	209	176.9	192.281
100	11	1	381.6	347.4	364.099
101	11	2	246.8	190.3	216.716
102	11	3	325.1	236.7	277.401
103	11	4	235.4	218.7	226.896
104	11	5	206.5	182.3	194.023
105	11	6	242.9	200	220.409
106	11	1	303.8	255.5	278.605
107	11	2	226.8	196.5	211.107
108	11	3	276.8	254.6	265.468
109	11	4	353.7	278.8	314.025
					246.82
					59.4872
