# Supplementary material for: A unifying structural and functional model of the coronavirus replication organelle: Tracking down RNA synthesis
Source: PLoS Biol. 2020 Jun 8;18(6):e3000715. doi: 10.1371/journal.pbio.3000715 (PMC7302735; doi:10.1371/journal.pbio.3000715)
Supplement: S2 Data — SARS-CoV, severe acute respiratory syndrome-coronavirus. (XLSX) [file pbio.3000715.s005.xlsx]

## Sheet: Label incorporation into RNA
Rack	No tube	Sample	cpm	Average	StDev
1							Plot (cpm/cell)			Standard		Standard
	1	Blank	7				Condition	Code	Average	deviation	cpm/cell	deviation
	2	Blank	6				SARS-CoV-infected, 5 min labelling	S7-5	1196.33	673.451	0.00598167	0.00336726
	3	Blank	6				SARS-CoV-infected, 10 min labelling	S7-10	1853	482.693	0.009265	0.00241347
							SARS-CoV-infected, 20 min labelling	S7-20	12472	825.922	0.06236	0.00412961
	10	S7-60	15589	outlier			SARS-CoV-infected, 60 min labelling	S7-60	61853.5	6.36396	0.309267	3.18198e-05
	11	S7-60	61858								0
	12	S7-60	61849	61853.5	6.36396						0
											0
	13	S7-20	12358				Mock-infected, 60 min labelling	Smock60	4531.33	441.002	0.0226567	0.00220501
	14	S7-20	11709
	15	S7-20	13349	12472	825.922		24-well dishes:	200000	cells/well
	16	S7-10	1296
	17	S7-10	2149
	18	S7-10	2114	1853	482.693
2	1	S7-05	1504
	2	S7-05	1661
	3	S7-05	424	1196.33	673.451							X-axis (min)
												5
	4	Smock-60	4973									10
	5	Smock-60	4530									20
	6	Smock-60	4091	4531.33	441.002							60
