# Supplementary material for: A unifying structural and functional model of the coronavirus replication organelle: Tracking down RNA synthesis
Source: PLoS Biol. 2020 Jun 8;18(6):e3000715. doi: 10.1371/journal.pbio.3000715 (PMC7302735; doi:10.1371/journal.pbio.3000715)
Supplement: S4 Data — DMV, double-membrane vesicle; MERS-CoV, Middle East respiratory syndrome-coronavirus. (XLSX) [file pbio.3000715.s007.xlsx]

## Sheet: Signal distribution around DMVs
Signal distribution around DMVs (MERS-CoV-infected cells, 30 min labelling)
#DMV	#cell	diameter 1 (nm)	diameter 2 (nm)	geometric mean (nm)	# label	distance label	label location (*)
1	1	229	171.2	198.002	1	69.16	on
1					2	61.86	on	(*) Label location
1					3	89.6	on	on	on the DMV membranes
1					4	120.6	on	out	outside the DMV
1					5	116.2	out	in	inside the DMV
1					6	153.2	out
1					7	128.8	out
1					8	149.7	out	Average DMV radius:		133.108	nm
1					9	155	out		standard deviation:	27.9124	nm
1					10	163.4	out
1					11	215.4	out
1					12	229.9	out
1					13	244	out
1					14	280.7	out
1					15	221.2	out
2	2	210.3	190.7	200.26	16	43.96	in
2					17	85.9	on
2					18	120.5	on
2					19	128	on
2					20	98.96	on
2					21	179.6	out
2					22	185.5	out
2					23	158.4	out
2					24	232	out
2					25	236.5	out
2					26	257.4	out
2					27	240.9	out
2					28	218.5	out
2					29	249.6	out
2					30	319	out
2					31	369.5	out
2					32	386.3	out
2					33	407	out
2					34	551.1	out
2					35	594.5	out
2					36	605.2	out
2					37	200.5	out
2					38	240.3	out
2					39	260.3	out
2					40	223.5	out
2					41	279.5	out
2					42	609.4	out
2					43	633.4	out
2					44	327.5	out
2					45	386.4	out
2					46	379.4	out
2					47	409.8	out
2					48	436.2	out
2					49	458.9	out
2					50	493.7	out
3	3	259.8	250	254.853	51	65.37	in
3					52	106.7	on
3					53	143.1	on
3					54	199.4	out
3					55	247.3	out
3					56	216.7	out
3					57	264.6	out
3					58	276.1	out
3					59	326.8	out
4	4	293	255.6	273.662	60	62.61	in
4					61	110.3	on
4					62	145.9	out
4					63	168.6	out
4					64	160.3	out
4					65	189.6	out
4					66	191.4	out
4					67	184.5	out
4					68	253.5	out
4					69	297	out
4					70	365.5	out
4					71	332.3	out
4					72	314	out
4					73	358	out
5	5	181	178.6	179.796	74	65.34	on
5					75	67.44	on
5					76	97.1	on
5					77	119.7	on
5					78	98.96	on
5					79	109.1	out
5					80	160.9	out
5					81	305.7	out
5					82	362.7	out
5					83	393.2	out
5					84	431	out
5					85	322.3	out
5					86	394.1	out
5					87	405.7	out
5					88	455.1	out
5					89	495.2	out
5					90	426.1	out
5					91	676.3	out
6	6	294	273.8	283.72	92	76.2	in
6					93	54.37	in
6					94	93.4	in
6					95	11.5	in
6					96	112.3	in
6					97	123.7	in
6					98	148.9	on
6					99	167	on
6					100	153.7	on
6					101	141.3	on
6					102	161.4	on
6					103	144	on
6					104	137.3	on
6					105	222.3	out
6					106	187.9	out
6					107	207.7	out
6					108	257.6	out
6					109	252.1	out
6					110	290.1	out
6					111	194.3	out
6					112	171.7	out
6					113	246.3	out
6					114	228.1	out
6					115	296.7	out
6					116	282	out
6					117	451.1	out
6					118	539	out
6					119	671.4	out
6					120	710.5	out
6					121	737.6	out
6					122	595.2	out
7	7	232.9	208.3	220.257	123	12.52	in
7					124	34.64	in
7					125	42.45	in
7					126	47.23	in
7					127	106.4	on
7					128	112.6	on
7					129	93.06	on
7					130	137.3	on
7					131	179.8	out
7					132	561.7	out
7					133	638.3	out
7					134	640.2	out
7					135	646	out
7					136	613.1	out
7					137	677.1	out
7					138	376.8	out
7					139	703.3	out
7					140	136.7	out
8	8	245.9	211.5	228.052	141	12.52	in
8					142	46.73	in
8					143	61.67	in
8					144	63.17	in
8					145	73.58	in
8					146	83.28	on
8					147	99.18	on
8					148	105.2	on
8					149	160.4	out
8					150	200.1	out
8					151	203.6	out
8					152	239.1	out
8					153	220.5	out
8					154	270.2	out
8					155	362.7	out
8					156	398.2	out
8					157	428.5	out
8					158	221.5	out
8					159	256.5	out
8					160	250.7	out
8					161	313.1	out
8					162	673.4	out
8					163	670.2	out
8					164	595.6	out
8					165	712.4	out
9	9	324.6	269.6	295.825	166	101.8	in
9					167	116.5	on
9					168	150.5	on
9					169	137.2	on
9					170	157	on
9					171	151.6	on
9					172	181.5	on
9					173	204.7	out
9					174	190.4	out
9					175	198.8	out
9					176	240.6	out
10	10	327.4	293.7	310.093	177	106.4	in
10					178	70.67	in
10					179	40.77	in
10					180	142.3	on
10					181	169.5	on
10					182	166.4	on
10					183	124.7	on
10					184	166.2	out
10					185	207.5	out
10					186	180.4	out
10					187	225.8	out
10					188	205.9	out
10					189	239.7	out
10					190	266.3	out
10					191	255.1	out
10					192	356.1	out
10					193	421.2	out
10					194	399.9	out
10					195	716.9	out
10					196	526.2	out
11	11	279.8	250.8	264.903	197	93.4	in
12	12	395.5	359.6	377.123	198	115.8	in
12					199	163.6	on
12					200	138.5	on
12					201	179.8	on
12					202	614.2	out
13	13	236.2	219.9	227.904	203	109.6	on
13					204	102.2	on
13					205	121.2	on
13					206	145.6	out
13					207	223.8	out
13					208	242.5	out
13					209	271.3	out
13					210	304.1	out
13					211	289.4	out
13					212	330.2	out
13					213	358.2	out
13					214	334	out
13					215	378	out
13					216	407.9	out
13					217	452.5	out
13					218	546.5	out
13					219	687.5	out
13					220	728.8	out
13					221	419	out
13					222	540.5	out
13					223	711.8	out
13					224	711.8	out
14	13	242.4	219.8	230.824	225	40.82	in
14					226	81.28	on
14					227	125.9	on
14					228	71.99	on
14					229	98.86	on
14					230	110	on
14					231	152.2	out
14					232	229.2	out
14					233	243.6	out
14					234	299.4	out
14					235	358.4	out
14					236	334.8	out
14					237	412.4	out
14					238	424.5	out
14					239	525	out
14					240	395.2	out
14					241	353.8	out
14					242	393.2	out
14					243	439.7	out
14					244	433.5	out
14					245	287.7	out
14					246	299.5	out
14					247	252.1	out
14					248	318.2	out
14					249	359.8	out
14					250	483.5	out
14					251	491.8	out
14					252	524.1	out
14					253	552.9	out
14					254	607.9	out
14					255	671.3	out
14					256	711.7	out
14					257	701.3	out
14					258	545.9	out
14					259	613	out
15	14	191.3	183	187.104	260	79.3	on
15					261	125.9	on
15					262	165.4	out
15					263	184.6	out
15					264	206.8	out
15					265	177	out
15					266	211.2	out
15					267	220.4	out
15					268	244.9	out
15					269	221.3	out
15					270	262.4	out
15					271	244.7	out
15					272	352.4	out
15					273	373.8	out
15					274	423.4	out
15					275	324.3	out
15					276	459.3	out
15					277	701.3	out
15					278	442.4	out
15					279	378.3	out
15					280	536.8	out
15					281	597	out
15					282	519.2	out
15					283	573	out
15					284	571.4	out
15					285	603.1	out
15					286	614.4	out
15					287	489.4	out
15					288	296.9	out
16	14	242.4	223.5	232.758	289	46.73	in
16					290	77.04	in
16					291	114.9	on
16					292	108.1	on
16					293	127.7	on
16					294	141.3	out
16					295	143.8	out
16					296	152.7	out
16					297	171.9	out
16					298	185.8	out
16					299	194.2	out
16					300	248	out
16					301	230.2	out
16					302	386.9	out
16					303	370.6	out
16					304	414.5	out
16					305	469.3	out
16					306	432.6	out
16					307	509.6	out
16					308	514.8	out
16					309	516.2	out
16					310	582.6	out
16					311	545	out
16					312	567.4	out
16					313	717.2	out
16					314	693.9	out
16					315	738.5	out
16					316	731.3	out
17	15	289.8	247.7	267.924	317	112.6	on
17					318	151.3	on
17					319	134	on
17					320	165.4	out
17					321	373	out
17					322	400.2	out
17					323	189.1	out
17					324	249.6	out
17					325	293.2	out
17					326	314.4	out
17					327	307.4	out
17					328	347.2	out
17					329	236.3	out
17					330	301.1	out
17					331	294.9	out
17					332	600.5	out
17					333	618.9	out
17					334	640.2	out
17					335	625	out
17					336	585	out
17					337	619.5	out
17					338	599.8	out
17					339	642.5	out
17					340	676.7	out
17					341	736.9	out
17					342	592.3	out
18	16	394.4	367.6	380.764	343	120.6	in
18					344	167.3	on
18					345	196.7	on
18					346	201	on
18					347	220.5	out
18					348	204.6	out
18					349	218.1	out
18					350	235.1	out
18					351	271.7	out
18					352	271.1	out
18					353	257.4	out
18					354	308	out
18					355	710.3	out
18					356	739.7	out
19	17	277.2	244.2	260.177	357	29.23	in
19					358	30.99	in
19					359	89.19	in
19					360	122.2	on
19					361	145.6	on
19					362	158.8	on
19					363	175.2	on
19					364	212.8	out
19					365	185.2	out
19					366	202	out
19					367	232.2	out
19					368	264.6	out
19					369	239.4	out
19					370	205.8	out
19					371	335.9	out
19					372	341.5	out
19					373	362.8	out
19					374	412.8	out
19					375	406.1	out
19					376	344.2	out
19					377	374.5	out
19					378	380.8	out
19					379	246.2	out
19					380	288.6	out
19					381	212	out
19					382	273.5	out
19					383	235	out
19					384	268.9	out
19					385	316.8	out
19					386	352.7	out
19					387	381.7	out
19					388	353.9	out
19					389	404.8	out
19					390	425.2	out
19					391	446.3	out
19					392	534.9	out
19					393	643.8	out
19					394	474.3	out
20	17	282.8	232.4	256.364	395	23.84	in
20					396	43.47	in
20					397	58.23	in
20					398	83.75	in
20					399	58.87	in
20					400	64.46	in
20					401	108.1	on
20					402	123.3	on
20					403	115.3	on
20					404	144.3	on
20					405	446.3	out
20					406	534.9	out
20					407	643.8	out
20					408	474.3	out
20					409	188.7	out
20					410	282	out
20					411	269.3	out
20					412	302.5	out
20					413	358.1	out
20					414	194.6	out
20					415	237.1	out
20					416	311	out
20					417	397.2	out
20					418	560.2	out
20					419	233.9	out
20					420	439.4	out
21	18	196.4	175.1	185.444	421	70	on
21					422	94.56	on
21					423	120.8	on
21					424	117.8	on
21					425	143	out
21					426	149.4	out
21					427	316.1	out
21					428	279.6	out
21					429	740.8	out
22	19	331.3	291.7	310.87	430	38.44	in
22					431	71.77	in
22					432	81.57	in
22					433	84.03	in
22					434	105.2	in
22					435	104.5	in
22					436	139.7	on
22					437	131.2	on
22					438	144.6	on
22					439	206.7	out
22					440	214.7	out
22					441	238.6	out
22					442	258.9	out
22					443	251	out
22					444	327.2	out
22					445	333.4	out
22					446	288.6	out
22					447	230	out
22					448	250.8	out
22					449	321	out
22					450	261.7	out
22					451	282.9	out
22					452	322.6	out
22					453	422.1	out
22					454	505	out
22					455	534.2	out
22					456	511.2	out
22					457	495.1	out
22					458	607.9	out
22					459	570.8	out
22					460	620.5	out
22					461	623.6	out
22					462	662.9	out
22					463	652.6	out
22					464	479.7	out
22					465	525.6	out
22					466	623.2	out
22					467	641.1	out
22					468	742.4	out
22					469	479.1	out
22					470	479.1	out
22					471	696.3	out
22					472	689	out
22					473	738.1	out
22					474	736.2	out
22					475	354.8	out
23	20	312.1	264.7	287.425	476	145	on
23					477	165.2	on
23					478	128.7	on
23					479	154.3	on
23					480	180.3	on
23					481	233.1	out
23					482	266.4	out
23					483	269.4	out
23					484	289.4	out
23					485	221.1	out
23					486	226.8	out
23					487	218	out
23					488	240.1	out
23					489	271.9	out
23					490	373	out
23					491	404.7	out
23					492	403.7	out
23					493	421.9	out
23					494	493.3	out
23					495	499.7	out
23					496	666.4	out
23					497	706.1	out
23					498	704.4	out
23					499	743.9	out
23					500	509.1	out
23					501	199.4	out
23					502	265.5	out
23					503	217.3	out
23					504	247.1	out
23					505	345.1	out
23					506	408.3	out
23					507	429.7	out
23					508	611.1	out
23					509	598	out
23					510	656.5	out
23					511	665.1	out
24	21	299.2	242.8	269.529	512	71.5	in
24					513	65.1	in
24					514	93.04	on
24					515	81.37	on
24					516	122.7	on
24					517	120	on
24					518	166.4	on
24					519	176.7	on
24					520	141.9	on
24					521	189.7	out
24					522	222.3	out
24					523	374.2	out
24					524	396.7	out
24					525	649.7	out
24					526	668.6	out
24					527	679	out
24					528	718.8	out
24					529	731.9	out
25	22	313.7	294	303.69	530	65.82	in
25					531	78.83	in
25					532	107.7	in
25					533	115.2	on
25					534	146.2	on
25					535	149.3	on
25					536	128	on
25					537	144.6	on
25					538	202.3	out
25					539	208.4	out
25					540	363.5	out
25					541	453.5	out
25					542	547.6	out
25					543	732.1	out
25					544	602.3	out
25					545	206.7	out
26	23	260.7	234.3	247.148	546	104.2	on
26					547	128.7	on
26					548	349.6	out
26					549	733.4	out
26					550	553.9	out
26					551	716.5	out
26					552	470.3	out
26					553	265.8	out
26					554	572	out
26					555	623.6	out
26					556	616.9	out
26					557	681	out
26					558	663.6	out
27	23	335.6	294.9	314.592	559	214.3	on
27					560	224.2	on
27					561	186	on
27					562	151.5	on
27					563	176.2	on
27					564	200	on
27					565	159	on
27					566	160.4	on
27					567	186.6	on
27					568	158.2	on
27					569	168.5	out
27					570	222.3	out
27					571	227.8	out
27					572	236.3	out
27					573	278.1	out
27					574	251.1	out
27					575	241.8	out
27					576	195.7	out
27					577	211.7	out
27					578	223.8	out
27					579	247	out
27					580	269.9	out
27					581	382.7	out
27					582	505.3	out
27					583	469.6	out
27					584	414.7	out
27					585	507.6	out
27					586	596.5	out
27					587	696.8	out
27					588	651.9	out
27					589	441.6	out
27					590	697.3	out
28	24	202.7	172.5	186.991	591	153.8	out
28					592	140.3	out
28					593	138.6	out
28					594	156.9	out
28					595	157.2	out
28					596	224.8	out
28					597	225.8	out
28					598	547.1	out
28					599	642.9	out
28					600	696.4	out
28					601	511	out
28					602	492.3	out
28					603	445.2	out
28					604	702.3	out
28					605	684.3	out
28					606	744.9	out
29	25	326.8	293.8	309.861	607	67.67	in
29					608	95.78	in
29					609	110.3	on
29					610	173.3	on
29					611	196.7	out
29					612	278.2	out
29					613	281.6	out
29					614	691.7	out
30	26	281.2	252.3	266.358	615	73.05	in
30					616	74.64	in
30					617	55.48	in
30					618	63.27	in
30					619	108.4	on
30					620	123	on
30					621	139.2	on
30					622	151.3	on
30					623	252.7	out
30					624	285.3	out
30					625	649.1	out
30					626	718.2	out
30					627	409.2	out
31	26	378.4	356.7	367.39	628	8.164	in
31					629	190.1	on
31					630	230.6	out
31					631	282.9	out
31					632	407.9	out
31					633	680.8	out
31					634	660.2	out
31					635	647.9	out
31					636	720.5	out
31					637	534.1	out
31					638	592.1	out
31					639	743.2	out
32	26	195	177.73	186.165	640	97.68	on
32					641	594.3	out
32					642	654.4	out
32					643	653	out
32					644	656.9	out
32					645	679.2	out
32					646	738	out
32					647	714.5	out
32					648	689.2	out
32					649	736.9	out
32					650	237.2	out
32					651	461	out
32					652	619.5	out
33	27	391.3	356	373.233	653	56.28	in
33					654	125	in
33					655	168.5	in
33					656	134.5	in
33					657	142.6	in
33					658	105.8	in
33					659	88.66	in
33					660	158.9	on
33					661	174.4	on
33					662	185	on
33					663	263.3	out
33					664	258.6	out
33					665	273.1	out
33					666	214.4	out
33					667	252.4	out
33					668	232.1	out
33					669	190.6	out
33					670	247.4	out
33					671	352.5	out
33					672	457.7	out
33					673	610	out
33					674	550.7	out
33					675	584.4	out
33					676	594	out
33					677	650.2	out
33					678	689.1	out
33					679	415.2	out
33					680	748.1	out
34	27	309.2	252.1	279.194	681	109.3	on
34					682	159.3	out
34					683	168	out
34					684	161.6	out
34					685	214.6	out
34					686	313.6	out
34					687	483.5	out
34					688	709.3	out
34					689	711.8	out
34					690	520.7	out
34					691	577.4	out
34					692	595.1	out
34					693	652.7	out
34					694	695.4	out
35	27	342.3	234.7	283.439	695	96.05	in
35					696	149.7	on
35					697	168.5	out
35					698	225.5	out
35					699	256.5	out
35					700	281.1	out
35					701	363.1	out
35					702	224.7	out
35					703	271.7	out
35					704	281.2	out
35					705	363	out
35					706	390.6	out
35					707	597.6	out
35					708	681.5	out
35					709	641.3	out
35					710	706.9	out
35					711	726.3	out
36	28	289.9	274.5	282.095	712	59.33	in
36					713	106	in
36					714	272.2	out
36					715	312.6	out
36					716	329.7	out
36					717	363.3	out
36					718	230.1	out
36					719	237.6	out
36					720	383.1	out
36					721	415.3	out
36					722	620.1	out
36					723	483.3	out
36					724	315.4	out
36					725	498.3	out
36					726	551.9	out
36					727	698.4	out
36					728	394.8	out
36					729	535.7	out
36					730	519.6	out
36					731	637.6	out
36					732	660.2	out
36					733	628.4	out
36					734	620.8	out

## Sheet: Histograms
Bin	Frequency	radius	=Frequency/radius
50	17	25	0.68
100	54	75	0.72
150	87	125	0.696
200	84	175	0.48
250	94	225	0.417778
300	67	275	0.243636
350	36	325	0.110769
400	48	375	0.128
450	39	425	0.0917647
500	28	475	0.0589474
550	29	525	0.0552381
600	29	575	0.0504348
650	40	625	0.064
700	40	675	0.0592593
750	42	725	0.057931
More	0
	734
