# Supplementary material for: A unifying structural and functional model of the coronavirus replication organelle: Tracking down RNA synthesis
Source: PLoS Biol. 2020 Jun 8;18(6):e3000715. doi: 10.1371/journal.pbio.3000715 (PMC7302735; doi:10.1371/journal.pbio.3000715)
Supplement: S5 Data — CM, convoluted membranes; DMS, double-membrane spherule; MERS-CoV, Middle East respiratory syndrome-coronavirus. (XLSX) [file pbio.3000715.s008.xlsx]

## Sheet: Signal distribution in CM
Signal distribution in CM (MERS-CoV-infected cells, 30 min labelling)
#CM	#cell	CM area estimate (μm2)	#label	d1	d2	d1+d2	%d1		d1	distance from the label to the closest CM edge
1	1	0.584716	1	16.92	788.6	805.52	2.10051		d2	distance from the label to the opposite CM edge
1			2	10.1	818.4	828.5	1.21907
1			3	12.68	1023	1035.68	1.22432
1			4	1.98	837.1	839.08	0.235973
1			5	73.37	768	841.37	8.7203
1			6	39.45	763.8	803.25	4.9113
1			7	68.36	711.1	779.46	8.77017			Bin	Frequency
1			8	72.07	681.4	753.47	9.56508			0.1	56
1			9	10.1	734.7	744.8	1.35607			0.2	28
1			10	18.25	704.2	722.45	2.52613			0.3	14
1			11	29.43	693.6	723.03	4.07037			0.4	9
1			12	130.2	603.1	733.3	17.7554			0.5	2
1			13	251.7	523.1	774.8	32.4858			More	0
1			14	310.9	515.9	826.8	37.6028				109
1			15	294.5	536.3	830.8	35.4478
1			16	352.9	433.3	786.2	44.8868
1			17	138.6	720.2	858.8	16.1388
2	1	0.348798	18	30.16	684.8	714.96	4.21842
2			19	0	620.6	620.6	0
2			20	67.1	567.6	634.7	10.5719
2			21	105.4	550.1	655.5	16.0793
2			22	95.57	516.2	611.77	15.6219
2			23	85.16	496.6	581.76	14.6383
2			24	122.2	493.9	616.1	19.8344
2			25	78.53	510.9	589.43	13.323
2			26	63.39	546.9	610.29	10.3869
2			27	0	643.8	643.8	0
3	2	0.678086	18	145.2	755.5	900.7	16.1208
3			19	142.8	757.5	900.3	15.8614
3			20	274.5	662.9	937.4	29.2831
3			21	281.6	641.8	923.4	30.496
3			22	233.8	751.9	985.7	23.7192
3			23	264.4	619.9	884.3	29.8994
3			24	317.8	591	908.8	34.9692
3			25	329.8	534.6	864.4	38.1536
3			26	348.2	555.9	904.1	38.5134
3			27	91.85	821	912.85	10.0619
3			28	194.4	749.3	943.7	20.5998
3			29	167.9	750.5	918.4	18.2818
3			30	4.427	948.4	952.827	0.464617
3			31	16.33	929.6	945.93	1.72634
3			32	40.82	904.3	945.12	4.31903
3			33	37.83	919.9	957.73	3.94997
3			34	54.08	888.3	942.38	5.73866
3			35	65.82	882.7	948.52	6.93923
3			36	96.55	857.7	954.25	10.1179
3			37	86.06	859.3	945.36	9.10341
3			38	139.3	825.6	964.9	14.4367
4	3	0.702251	39	280.1	657.4	937.5	29.8773
4			40	106.1	814.3	920.4	11.5276
4			41	101.4	837.8	939.2	10.7964
4			42	85.96	878.4	964.36	8.91368
4			43	0	900.9	900.9	0
4			44	0	902.8	902.8	0
5	4	0.617786	45	62.62	728.2	790.82	7.91836
5			46	55.16	735.7	790.86	6.97469
5			47	212.9	588.7	801.6	26.5594
6	4	0.49264	48	29.23	702.3	731.53	3.99573
6			49	26.64	701.5	728.14	3.65864
6			50	162.5	634	796.5	20.4018
6			51	105	681.1	786.1	13.3571
6			52	86.98	606.6	693.58	12.5407
6			53	59.86	664.9	724.76	8.25929
7	5	0.634856	54	35.25	867.4	902.65	3.90517
7			55	40.63	872.2	912.83	4.45099
7			56	65.37	838.8	904.17	7.22984
7			57	94.65	792	886.65	10.675
7			58	181	692.7	873.7	20.7165
7			59	119.9	724.5	844.4	14.1994
7			60	0	842.1	842.1	0
7			61	0	876.2	876.2	0
7			62	86.85	790.1	876.95	9.90364
7			63	0	939.8	939.8	0
7			64	19.8	925.1	944.9	2.09546
7			65	83.75	868.4	952.15	8.79588
7			66	0	975.9	975.9	0
7			67	36.35	970	1006.35	3.61206
7			68	70.23	814.6	884.83	7.93712
7			69	146.3	752.3	898.6	16.2809
7			70	291.7	702.2	993.9	29.349
7			71	270.9	687.7	958.6	28.26
7			72	144.6	671.1	815.7	17.7271
7			73	304.4	524.7	829.1	36.7145
7			74	85.35	873.2	958.55	8.90407
7			75	44.67	915.3	959.97	4.65327
7			76	109	843.5	952.5	11.4436
7			77	105.1	838.4	943.5	11.1394
7			78	198.3	647.4	845.7	23.448
7			79	146.7	703.5	850.2	17.2548
7			80	194.2	662.8	857	22.6604
7			81	249.5	601.1	850.6	29.3322
7			82	269.9	597	866.9	31.1339
7			83	36.83	855.4	892.23	4.12786
8	6	0.50583	84	52.31	712.1	764.41	6.84319
8			85	179.8	618.2	798	22.5313
8			86	2	710	712	0.280899
8			87	8	704.4	712.4	1.12296
8			88	0	720.4	720.4	0
8			89	0	701.3	701.3	0
9	7	0.579901	90	31.93	1078	1109.93	2.87676
9			91	0	1103	1103	0
9			92	111.9	974	1085.9	10.3048
9			93	42	910.7	952.7	4.40852
9			94	328.6	443.3	771.9	42.5703
9			95	122.5	794.6	917.1	13.3573
9			96	33.83	876.9	910.73	3.7146
9			97	85.96	880.9	966.86	8.89064
9			98	67.32	792.5	859.82	7.82955
9			99	0	714.7	714.7	0

## Sheet: Signal on DMSs
DMSs containing signal (MERS-CoV-infected cells, 30 min labelling)
			nm to
#DMS	#cell	# labels	closer DMV
1	1	1	62.52			# DMSs
2	2	0	62.61		No label	105	82.6772	%
3	3	2	54.76		Some label	22	17.3228	%	#label =1	12	9.44882	%
4	3	1	171						#label =2	6	4.72441	%
5	3	0	63.48		Total DMSs	127			#label=3	3	2.3622	%
6	3	1	163.7						#label=4	1	0.787402	%
7	3	0	59.86
8	3	2	150.5
9	3	0	59.7
10	3	0	61.51		DMSs without label
11	3	0	160.6
12	3	1	54.04		Bin	Frequency
13	3	2	101		100	37
14	3	0	243.9		200	20
15	3	0	78		300	15
16	3	0	119.9		400	14
17	3	0	339		500	3
18	3	0	311.8		600	5
19	3	0	81.78		700	4
20	3	0	61.51		800	2
21	3	0	79.25		900	1
22	3	1	59.53		1000	2
23	4	0	601.2		1100	2
24	4	0	525.3		1200	0
25	4	0	750.2		More	0
26	5	1	95.64			105
27	6	0	57.83
28	6	2	60.45		DMS with label
29	6	0	53.5
30	6	0	158.2		Bin	Frequency
31	7	0	105.4		100	11
32	7	0	62.61		200	10
33	7	0	204.5		300	1
34	8	0	867.5		400	0
35	9	0	57.73		500	0
36	10	0	74.32		600	0
37	11	0	447.2		700	0
38	11	0	668.5		800	0
39	11	0	147.9		900	0
40	11	0	908.3		1000	0
41	11	0	1051		1100	0
42	11	0	113.4		1200	0
43	11	0	377.7		More	0
44	11	0	73.93			22
45	11	0	104.6
46	11	0	200.3		Total	127
47	11	0	210.5
48	11	0	274.4
49	11	3	131.2
50	12	2	82.43
51	13	0	519.6
52	13	0	548.7
53	13	0	253.6
54	13	0	112.7
55	13	0	87.66
56	13	0	316.3
57	13	1	122
58	14	1	85.96
59	15	0	592.3
60	16	0	635.6
61	17	0	718.6
62	18	0	85.69
63	18	0	194.1
64	19	0	151.5
65	20	0	68.87
66	21	0	48.9
67	21	0	83.25
68	21	0	273.9
69	21	0	194.1
70	21	4	72.7
71	21	0	52.83
72	22	0	1058
73	22	0	937.8
74	23	0	94.09
75	23	0	60.58
76	23	0	343.3
77	24	0	516
78	25	0	254.9
79	26	0	415
80	27	0	123
81	27	2	188.4
82	28	0	88.3
83	29	1	62.14
84	30	0	213.3
85	30	0	201.5
86	30	0	85.9
87	30	0	214.8
88	30	0	688.4
89	31	0	123
90	31	0	358.6
91	31	0	373.3
92	31	0	71.09
93	31	0	336.3
94	32	0	311.7
95	33	1	187.9
96	33	0	86.78
97	34	0	320.7
98	33	0	364.9
99	34	0	150.9
100	34	0	159
101	34	0	151.6
102	35	3	101.9
103	36	3	148
104	37	0	93.65
105	38	0	99.08
106	39	0	209.2
107	40	0	297.4
108	41	0	388.1
109	41	0	63.39
110	41	0	157.9
111	41	0	65.37
112	41	0	63.64
113	41	0	141.4
114	41	0	154.7
115	41	0	316
116	41	1	222
117	41	0	62.14
118	41	0	172.3
119	41	0	239.9
120	41	1	57.56
121	41	0	278.7
122	41	0	307
123	41	0	63.48
124	42	0	70.51
125	43	0	86.06
126	44	0	58.5
127	45	0	481.8

## Sheet: Signal distribution around DMSs
Signal distribution around DMSs (MERS-CoV-infected cells, 30 min labelling)
#DMS	#cell	#label	distance label
1	1	1	472.3		n/a	no signal around the DMS (up to 500 nm from the DMS centre)
1		2	469.3
1		3	492.8
2	1	4	353.7		Bin	Frequency
3	1	5	355.9		100	14
3		6	441.7		200	28
4	2	7	87.32		300	39
4		8	213		400	56
4		9	391.9		500	75
4		10	490.1		More	0
5	2		n/a
6	2		n/a		Total	212
7	3	11	79.13
8		12	40.09
8		13	99.71
8		14	125.71
8	4		n/a
9	5		n/a
10	6	15	488.9
10		16	424.3
10		17	391.2
10		18	441.4
10		19	441.2
10		20	477.6
10		21	464.5
10		22	484.4
11	6		n/a
12	6		n/a
13	6		n/a
14	6		n/a
15	6		n/a
16	6		n/a
17	6		n/a
18	6		n/a
19	6	23	233.4
20	7		n/a
21	8	24	108.5
21		25	384.3
22	8	26	379.2
22		27	456
22		28	434.2
22		29	400.7
22		30	477.3
22		31	198.9
23	8	32	61.41
23		33	71.75
23		34	181.8
23		35	453.6
23		36	374.3
23		37	453.5
23		38	432.3
23		39	488.5
24	8		n/a
25	8	40	405.8
25		41	481
25		42	466.8
26	8	43	48.98
26		44	103.9
26		45	70.31
26		46	229.7
27	9	47	98.54
27		48	125.2
27		49	136.7
27		50	121.6
27		51	124
27		52	241.2
28	10	53	129.1
28		54	137.8
28		55	179.7
28		56	225.8
28		57	241.1
28		58	227
28		59	180.2
28		60	213.7
28		61	467.2
28		62	237.4
28		63	300.1
28		64	330.1
28		65	364.7
28		66	472.2
28		67	334.6
28		68	318.2
28		69	366.2
28		70	310.3
28		71	422.9
28		72	407.2
28		73	487.6
29	11	74	412
30	12	75	166.5
30		76	212.8
31	13	77	333.8
32	14	78	402
33	15	79	325.6
33		80	416.4
33		81	480.8
33		82	216.2
33		83	366.6
33		84	334.7
33		85	368.5
34	16	86	109.3
34		87	281.2
34		88	182.2
34		89	211.8
34		90	208.2
34		91	239.2
34		92	254.3
34		93	265.8
34		94	281.1
34		95	243.6
35	16		n/a
36	17	96	326.9
36		97	334
36		98	377.7
37	18	99	405.3
38	19	100	477.7
38		101	312.5
38		102	486.4
38		103	413.9
38		104	225.8
38		105	389
38		106	434.1
38		107	433.5
39	20	108	383.3
39		109	462.4
39		110	472.4
39		111	338.7
39		112	431.2
39		113	428.8
39		114	40.1
39		115	279.3
40	20	116	462.4
41	21	117	472.4
42	22	118	221.8
42		119	63.39
42		120	170.3
43	22	121	17.71
43		122	374.2
43		123	294
43		124	210.6
43		125	337.5
43		126	471
44	23	127	314.8
45	23	128	261.8
45		129	486.2
45		130	497.7
46	24	131	38.03
46		132	142.7
46		133	362.6
46		134	440.9
46		135	488.8
47	24	136	378.2
47		137	285.9
47		138	316.4
47		139	347.4
47		140	403.7
47		141	346.5
47		142	451.5
47		143	467.3
47		144	392.3
47		145	389.5
47		146	424.7
47		147	332.9
47		148	377.5
47		149	346.5
48	25	150	149.8
48		151	498.1
49	25	152	187.9
49		153	317.1
49		154	344.5
50	25	155	178.3
50		156	196.1
50		157	184.8
50		158	273
50		159	281.8
50		160	345.2
50		161	330.2
51	25	162	93.31
51		163	411.6
51		164	380.2
51		165	387.5
52	26	166	313.8
52		167	315.4
52		168	171.9
52		169	274.7
52		170	314.2
53	27	171	130.9
53		172	276.5
53		173	313.4
53		174	452.9
53		175	300.5
53		176	497.6
53		177	499.4
54	28	178	399.3
54		179	317.8
54		180	464.6
55	29	181	386.8
55		182	414.4
55		183	416.1
55		184	434.6
55		185	450.8
55		186	483.7
55		187	475.4
56	30	188	366.5
57	31	189	225.8
57		190	457.8
58	32	191	162.2
58		192	167.1
58		193	243.1
58		194	299.9
58		195	434.5
58		196	417.5
58		197	422.4
58		198	294.7
58		199	274.1
58		200	495
58		201	316.1
58		202	308
58		203	299.8
58		204	293.2
58		205	174.6
58		206	253.4
58		207	474.5
58		208	482.9
58		209	404.8
58		210	289.8
58		211	421
58		212	478.5
