# Supplementary material for: A unifying structural and functional model of the coronavirus replication organelle: Tracking down RNA synthesis
Source: PLoS Biol. 2020 Jun 8;18(6):e3000715. doi: 10.1371/journal.pbio.3000715 (PMC7302735; doi:10.1371/journal.pbio.3000715)
Supplement: S6 Data — DMS, double-membrane spherule; DMV, double-membrane vesicle; IBV, infectious bronchitis virus. (XLSX) [file pbio.3000715.s009.xlsx]

## Sheet: Signal on DMSs
DMSs containing signal (IBV-infected cells, 30 min labelling)
			nm to
#DMS	#cell	# labels	closer DMV
1	1	0	848.1			# DMSs
2	2	0	84.07		No label	170	95.5056	%
3	2	0	946.8		Some label	8	4.49438	%	#label =1	5	2.80899	%
4	3	0	73.57						#label =2	3	1.68539	%
5	3	0	69.04		Total DMSs	178			#label=3	0	0	%
6	3	0	206.4						#label=4	0	0	%
7	3	0	206.7
8	3	0	118.8
9	3	0	548.8
10	3	0	363		DMSs without label
11	3	0	541.3
12	3	0	1030		Bin	Frequency
13	3	0	1034		100	18
14	3	0	1144		200	14
15	3	0	1325		300	10
16	3	0	132		400	16
17	3	0	1504		500	8
18	3	0	1631		600	11
19	3	0	178.4		700	9
20	3	0	347.5		800	6
21	3	0	391.6		900	4
22	3	0	287.6		1000	2
23	3	0	216		1100	7
24	3	0	344.1		1200	9
25	4	0	678.8		More	54
26	4	0	546			168
27	4	0	92.92
28	4	0	1021		DMS with label
29	4	0	761.2
30	4	0	2587		Bin	Frequency
31	5	0	329.4		100	4
32	5	0	446		200	3
33	5	0	423.9		300	0
34	5	0	315		400	0
35	5	0	422.9		500	1
36	5	0	594.4		600	0
37	5	0	564.4		700	0
38	5	0	9519		800	0
39	6	0	83.91		900	0
40	6	0	3825		1000	0
41	6	0	3873		1100	0
42	6	0	197.9		1200	0
43	6	0	208.5		More	0
44	7	0	549			8
45	7	0	472.4
46	7	0	545.3		Total	122
47	7	0	521.6
48	7	0	830.4
49	7	0	2841
50	8	0	1575
51	8	0	1527
52	8	0	1215
53	8	0	2884
54	8	0	324.4
55	8	0	374.1
56	8	0	351.6
57	9	0	2353
58	9	0	1901
59	9	0	1973
60	9	0	2338
61	9	0	706.6
62	9	0	1073
63	9	0	983.8
64	9	0	1332
65	9	0	1183
66	9	0	1386
67	7	0	1048
68	8	0	137.7
69	10	1	115.3
70	11	0	1316
71	11	0	1369
72	11	0	1568
73	11	0	1441
74	11	0	1103
75	11	0	1168
76	11	0	1123
77	11	0	675.4
78	11	0	705.4
79	11	0	566.3
80	11	0	15623
81	11	0	70.89
82	11	0	372.3
83	11	0	355.1
84	12	0	1046
85	12	0	1079
86	12	0	1268
87	12	0	1364
88	12	0	1212
89	12	0	1120
90	12	0	736.3
91	12	0	584.9
92	12	0	461.3
93	12	0	320
94	13	0	573.8
95	13	0	1630
96	13	0	1440
97	14	0	1049
98	14	0	1139
99	14	0	1358
100	14	0	1411
101	14	0	1392
102	14	0	1137
103	15	0	390
104	15	0	441.1
105	15	1	425.6
106	16	0	2270
107	16	0	2163
108	16	0	2069
109	17	0	1416
110	17	0	1304
111	17	0	1128
112	17	0	635.3
113	18	0	857.3
114	18	0	737.3
115	18	0	688.8
116	18	0	618.2
117	18	0	604.2
118	19	0	9066
119	19	0	188.5
120	19	0	92.36
121	20	0	174.7
122	21	1	181.8
123	21	2	56.7
124	22	0	1385
125	23	0	243.9
126	23	0	203.4
127	23	0	111.1
128	23	0	169.7
129	24	0	633.9
130	25	0	3355
131	25	0	3199
132	25	0	3064
133	25	0	3101
134	25	0	3000
135	25	0	3245
136	25	0	3168
137	25	0	2880
138	25	0	3465
139	25	0	3593
140	25	0	3816
141	25	0	3909
142	25	0	4201
143	25	0	1568
144	25	0	1671
145	25	0	686.9
146	25	0	667.4
147	25	0	270.4
148	26	0	72.63
149	26	0	147.2
150	26	0	86.28
151	27	0	841.9
152	27	0	774.6
153	28	0	163.9
154	28	0	263.5
155	28	0	81.57
156	28	0	74.56
157	28	1	88.55
158	28	0	174.2
159	28	0	87.14
160	29	1	70.98
161	29	0	70.23
162	29	0	83.18
163	29	0	154.5
164	29	2	126
165	29	0	59.43
166	29	0	139.9
167	29	0	67.23
168	29	2	64.49
169	29	0	57.66
170	29	0	104.6
171	30	0	1207
172	30	0	342.2
173	30	0	407.9
174	30	0	78.4
175	30	0	320.2
176	30	0	338
177	30	0	404.6
178	30	0	280.7

## Sheet: Signal distribution around DMSs
Signal distribution around DMSs (IBV-infected cells, 30 min labelling)
#DMS	#cell	#label	distance label
1	1		n/a		n/a	no signal around the DMS (up to 500 nm from the DMS centre)
2	2		n/a
3			n/a
4	3		n/a		Bin	Frequency
5			n/a		100	6
6			n/a		200	5
7			n/a		300	12
8			n/a		400	16
9			n/a		500	14
10			n/a		More	1
11	4	1	251.7
11		2	345.6		Subtotal	53
12	4	3	261.5
12		4	354.4
13	4		n/a
14	4		n/a
15	4		n/a
16	4		n/a
17	5		n/a
18	5		n/a
19	5		n/a
20	5		n/a
21	5		n/a
22	5	5	220
22		6	263.1
23	6		n/a
24	6	7	483.9
24		8	498.5
25	6		n/a
26	6		n/a
27	7		n/a
28	7		n/a
29	7		n/a
30	7		n/a
31	7		n/a
32	7		n/a
33	8		n/a
34	8	9	412.4
34		10	462.9
34		11	429
34		12	501.5
35	9		n/a
36	9		n/a
37	9		n/a
38	9		n/a
39	9	13	271.5
39		14	298.4
40	9	15	455.6
40		16	490.4
40		17	489.7
41	9	18	313.6
41		19	306.5
42	9		n/a
43	9		n/a
44	9		n/a
45	7		n/a
46	8	20	132.4
46		21	167.1
46		22	236.4
47	10	23	46.18
47		24	100.8
47		25	227.4
47		26	273.1
47	10	27	269.2
47		28	311.8
47		29	347.8
47		30	207.5
47		31	349.9
47		32	337.6
48	11		n/a
49	11		n/a
50	11		n/a
51	11		n/a
52	11		n/a
53	11		n/a
54	11		n/a
55	11		n/a
56	12		n/a
57	12		n/a
58	12		n/a
59	12		n/a
60	12		n/a
61	13	33	355.5
61		34	451
61		35	475.7
61		36	445.5
62	13		n/a
63	13		n/a
64	14		n/a
65	14		n/a
66	14		n/a
67	14		n/a
68	14		n/a
69	15		n/a
70	15	37	19.6
70		38	80.23
71	16		n/a
72	16	39	364.7
73	17		n/a
74	17		n/a
75	17		n/a
76	18		n/a
77	18		n/a
78	19	40	83.11
79	20		n/a
80	21	41	30.93
81	21	42	63.17
82	22		n/a
83	23		n/a
84	24	43	207.5
85	25		n/a
86	25		n/a
87	25		n/a
88	25		n/a
89	25		n/a
90	25		n/a
91	25		n/a
92	25		n/a
93	25		n/a
94	25		n/a
95	25		n/a
96	27		n/a
97	27		n/a
98	28	44	382.8
98		45	385
98		46	416.7
98		47	481.7
98		48	483.1
99	29		n/a
100	29	49	356
100		50	312.1
100		51	354.4
100		52	394.7
101	29	53	113.5
102	29	54	108.7
103	30		n/a
104	30		n/a
105	30		n/a
106	30		n/a

## Sheet: Signal distribution around DMVs
Signal distribution around DMVs (IBV-infected cells, 30 min labelling)
#DMV	#cell	diameter 1 (nm)	diameter 2 (nm)	geometric mean (nm)	# label	distance label	label location (*)
1	1	275.3	270.2	272.738	1	33.19	in
1					2	68.04	in	(*) Label location
1					3	81.64	in	on	on the DMV membranes
1					4	85.48	in	out	outside the DMV
1					5	107.1	on	in	inside the DMV
1					6	141.7	on
1					7	140.7	on
1					8	157	out	Average DMV radius:		139.15	nm
1					9	165.4	out		standard deviation:	20.2345	nm
1					10	152.7	out
1					11	186.4	out
1					12	420.2	out	Bin	Frequency
1					13	467.7	out	75	80
1					14	442.4	out	150	155
1					15	518.7	out	225	111
1					16	487.7	out	300	69
2	2	331.2	293.1	311.568	17	101.6	in	375	46
2					18	131.1	on	450	43
2					19	120.4	on	525	32
2					20	163	on	600	13
2					21	152.9	on	675	20
2					22	367.2	out	750	14
2					23	427.7	out	More	0
2					24	393.3	out
2					25	431.6	out		583
2					26	394.8	out
2					27	431.7	out
2					28	255.6	out
2					29	292.4	out
2					30	329.1	out
2					31	311.7	out
2					32	374.5	out
3	3	387.8	292.7	336.911	33	21.78	in
3					34	65.37	in
3					35	57.45	in
3					36	74.95	in
3					37	111.5	on
3					38	112.3	on
3					39	169.6	out
3					40	319.6	out
3					41	443.9	out
3					42	440.2	out
3					43	478.1	out
3					44	509.5	out
3					45	525.9	out
3					46	327.4	out
3					47	375.5	out
4	3	333.5	319.2	326.272	48	73.26	in
4					49	165.8	on
4					50	147.6	on
4					51	143.1	on
4					52	400.9	out
4					53	654.7	out
4					54	721.6	out
4					55	492	out
5	3	219.8	212.5	216.119	56	26.05	in
5					57	72.63	on
5					58	82.06	on
5					59	119.7	on
5					60	111.1	on
5					61	134.5	out
5					62	147.2	out
5					63	171.8	out
5					64	182.3	out
5					65	253.1	out
5					66	443.4	out
5					67	485.3	out
5					68	492.7	out
6	3	265.4	245.1	255.048	69	122.5	on
6					70	114.9	on
6					71	104.6	on
6					72	132.7	on
6					73	110.9	on
6					74	446.7	out
7	3	297.9	297.1	297.5	75	57.57	in
7					76	118.1	on
7					77	144.4	on
7					78	130.3	on
7					79	91.57	on
7					80	135.5	on
7					81	128	on
7					82	166.7	on
7					83	149.1	on
7					84	176.5	on
7					85	224.1	out
7					86	293.4	out
7					87	306.4	out
7					88	314	out
7					89	332.7	out
7					90	407.3	out
7					91	362.4	out
7					92	381.4	out
8	3	303.7	306.3	304.997	93	37.68	in
8					94	40.63	in
8					95	56.05	in
8					96	71.79	in
8					97	154.5	on
8					98	279.7	out
8					99	322.8	out
8					100	345	out
8					101	254.4	out
8					102	272.8	out
8					103	349.7	out
8					104	328.1	out
8					105	364.7	out
8					106	295.7	out
8					107	392.2	out
8					108	616.8	out
9	4	233.8	220.4	227.001	109	64.42	in
9					110	91.57	on
9					111	625.7	out
9					112	628	out
9					113	668	out
10	4	308.9	288.7	298.629	114	28.35	in
10					115	146.1	on
10					116	134.7	on
10					117	190.2	out
10					118	168.7	out
10					119	181.3	out
10					120	439	out
10					121	483.1	out
10					122	484.5	out
10					123	482.4	out
10					124	509.2	out
10					125	542.2	out
10					126	538.7	out
11	4	299.9	298.5	299.199	127	50.14	in
11					128	78.34	in
11					129	69.17	in
11					130	145.7	on
11					131	163.8	on
12	4	401.5	275.9	332.827	132	133.5	on
12					133	164.4	on
12					134	236.3	on
12					135	238.8	on
12					136	213.6	out
12					137	162.4	out
12					138	177.5	out
12					139	284.3	out
12					140	324.5	out
12					141	643	out
12					142	286.8	out
13	4	326.3	303.3	314.59	143	101.9	in
13					144	63.03	in
13					145	71.98	in
13					146	30.81	in
13					147	40.1	in
13					148	41.96	in
13					149	75.41	in
13					150	85.98	in
13					151	153.5	on
13					152	146.1	on
13					153	139	on
13					154	127.5	on
13					155	151.1	on
13					156	223.9	out
13					157	253.9	out
13					158	268.7	out
13					159	635.7	out
14	4	269.9	265.5	267.691	160	136	on
14					161	228	out
14					162	251.8	out
14					163	281.8	out
14					164	341.1	out
14					165	259.9	out
14					166	299.2	out
14					167	256.6	out
14					168	238.1	out
14					169	305.5	out
14					170	329.9	out
14					171	348.2	out
14					172	316.3	out
14					173	512.3	out
15	4	296.7	290.1	293.381	174	105.4	in
15					175	130.8	on
16	4	300.5	285.8	293.058	176	144.9	on
16					177	164.8	on
16					178	348.5	out
16					179	402.3	out
16					180	428.5	out
16					181	319.4	out
17	5	381.5	323.7	351.414	182	113.2	in
17					183	168.8	on
17					184	193.4	on
17					185	402.3	out
17					186	428.5	out
17					187	319.4	out
17					188	230.1	out
17					189	467.3	out
17					190	377.4	out
18	6	408.9	381.5	394.962	191	47.07	in
18					192	79.24	in
18					193	52.43	in
18					194	36.52	on
18					195	69.09	on
18					196	96.57	on
18					197	193.2	on
18					198	157.6	on
18					199	220	out
18					200	257.5	out
18					201	275.4	out
18					202	358.9	out
18					203	387.3	out
18					204	288.1	out
18					205	306.8	out
18					206	251.3	out
18					207	265.5	out
18					208	263.2	out
18					209	253.5	out
18					210	349	out
18					211	356.7	out
18					212	452.2	out
19	6	278.3	243.6	260.373	213	87.72	in
19					214	114.8	on
19					215	151.7	on
19					216	130.8	on
19					217	155.1	out
19					218	380.4	out
19					219	429	out
20	6	305.4	288.3	296.727	220	64.49	in
20					221	78.83	in
20					222	68.36	in
20					223	83.18	in
20					224	81.4	in
20					225	94.4	in
20					226	97.52	on
20					227	128.8	on
20					228	144.4	on
20					229	210.3	out
20					230	246.2	out
20					231	190.1	out
20					232	218.7	out
20					233	283.3	out
20					234	455.1	out
20					235	527.4	out
21	6	311.1	292.6	301.708	236	115.5	in
21					237	185.6	out
21					238	223.1	out
21					239	234.2	out
21					240	245.9	out
21					241	241.6	out
22	6	371	331.4	350.641	242	41.2	in
22					243	79.25	in
22					244	85.16	in
22					245	119.9	in
22					246	104.8	on
22					247	262.7	out
22					248	340.1	out
23	6	258.8	257.4	258.099	249	55.48	in
23					250	106.6	on
23					251	123	on
23					252	139.1	on
23					253	145.8	on
23					254	146.2	on
23					255	157.3	out
23					256	181.6	out
23					257	229.9	out
23					258	251.1	out
23					259	382.3	out
23					260	147.4	out
23					261	397.6	out
23					262	417.6	out
23					263	704	out
24	6	225.5	211.2	218.233	264	53.28	in
24					265	29.23	in
24					266	40.82	in
24					267	127.3	on
24					268	73.66	on
24					269	73.5	on
24					270	686.2	out
25	6	250.1	235.5	242.69	271	41.96	in
25					272	82.14	in
25					273	80.4	on
25					274	84.05	on
25					275	127	on
25					276	126.5	on
25					277	130.3	out
25					278	132.1	out
25					279	167.1	out
25					280	206.3	out
25					281	283.5	out
25					282	327	out
25					283	384.3	out
25					284	491	out
26	7	239.6	219.6	229.382	285	63.39	in
26					286	57.83	in
26					287	10.1	in
26					288	50.4	in
26					289	85.51	on
26					290	112.9	on
26					291	177	out
26					292	254.9	out
26					293	142.8	out
26					294	187.9	out
26					295	183.7	out
26					296	225	out
26					297	198.9	out
26					298	172.5	out
26					299	154.2	out
26					300	213.7	out
26					301	267.6	out
26					302	294.1	out
26					303	326.7	out
26					304	331.8	out
26					305	391.2	out
26					306	331.9	out
26					307	515.4	out
27	7	312.4	284.5	298.124	308	124.3	on
27					309	139	on
27					310	159.4	on
27					311	154.1	on
27					312	156.2	on
27					313	148.9	on
27					314	207.9	out
27					315	219.5	out
27					316	200.1	out
27					317	214.8	out
27					318	177	out
27					319	206.3	out
27					320	170.8	out
27					321	193.4	out
27					322	194.2	out
27					323	402.3	out
27					324	378.4	out
28	7	221.7	217.9	219.792	325	126.3	on
28					326	127.7	on
28					327	178.3	out
28					328	154.1	out
28					329	329.6	out
28					330	303.1	out
28					331	410.1	out
28					332	424.8	out
29	8	319.2	297.7	308.263	333	79.25	in
29					334	105	in
29					335	51.82	in
29					336	59.56	in
29					337	38.09	in
29					338	111.6	in
29					339	129.1	on
29					340	161.2	on
29					341	112.9	on
29					342	132.9	on
29					343	245.6	out
29					344	298.5	out
29					345	279.8	out
29					346	264.9	out
29					347	290.7	out
29					348	247.3	out
29					349	238	out
29					350	273.8	out
29					351	285.2	out
29					352	368.1	out
29					353	415.9	out
29					354	562.7	out
29					355	568.8	out
30	8	271.4	259.8	265.537	356	49.18	in
30					357	68.36	in
30					358	45.58	on
30					359	53.51	on
30					360	164.7	out
30					361	204.7	out
30					362	560.6	out
30					363	387.2	out
31	8	285.6	261	273.023	364	84.05	in
31					365	101.9	on
31					366	111	on
31					367	415.3	out
31					368	308.9	out
31					369	331.5	out
31					370	507.8	out
32	8	219.9	213.3	216.575	371	99.41	on
32					372	125	on
32					373	307	out
32					374	145.6	out
32					375	384.3	out
32					376	564.8	out
33	9	251	244	247.475	377	41.34	in
33					378	43.6	in
33					379	45.58	in
33					380	80.23	on
33					381	93.24	on
33					382	91.35	on
33					383	116.9	on
33					384	140.6	on
33					385	169.7	out
33					386	179.1	out
33					387	199.4	out
33					388	213.3	out
33					389	214.4	out
33					390	173.6	out
33					391	206	out
33					392	271.5	out
33					393	257.9	out
33					394	261.1	out
33					395	304.2	out
33					396	300.1	out
33					397	308.2	out
33					398	359.6	out
33					399	411.9	out
33					400	444.1	out
33					401	458.6	out
33					402	496	out
33					403	495.4	out
33					404	543.1	out
33					405	572.4	out
33					406	633.7	out
33					407	643	out
34	9	260.6	252	256.264	408	35.25	in
34					409	53.79	in
34					410	86.85	in
34					411	91.02	in
34					412	95.06	on
34					413	93.4	on
34					414	92.13	on
34					415	130.5	on
34					416	121.2	on
34					417	316.2	out
34					418	208.8	out
34					419	524.1	out
34					420	424.5	out
35	9	209.5	193.6	201.393	421	45.15	in
35					422	19.9	in
35					423	95.57	on
35					424	85.78	on
35					425	112.9	on
35					426	120.8	on
35					427	91.27	on
35					428	120.8	out
35					429	160.7	out
35					430	172.2	out
35					431	206	out
35					432	225.8	out
35					433	252.6	out
35					434	241.7	out
35					435	430.6	out
36	9	238	203.7	220.183	436	39.3	in
36					437	90.86	on
36					438	94.46	on
36					439	72.07	on
36					440	86.98	on
36					441	117.2	on
36					442	187.9	out
36					443	232.9	out
36					444	282.4	out
36					445	205.6	out
36					446	264.4	out
36					447	282	out
36					448	326.9	out
36					449	701.5	out
36					450	426.1	out
36					451	471	out
37	10	329.1	304.7	316.665	452	83.25	in
37					453	65.82	in
37					454	77.45	in
37					455	121	on
37					456	118.9	on
37					457	131.1	on
37					458	178.4	on
37					459	143	on
37					460	169.2	on
37					461	218.6	out
37					462	181.7	out
37					463	451.6	out
37					464	506.6	out
37					465	533.9	out
37					466	450.3	out
37					467	488.2	out
37					468	499.7	out
37					469	714.5	out
38	10	289.3	279	284.103	470	125	on
38					471	215.2	out
38					472	469.3	out
38					473	660.7	out
38					474	688.4	out
38					475	665.9	out
38					476	660.6	out
38					477	707.5	out
38					478	719.7	out
39	10	303.5	282.9	293.019	479	97.1	in
39					480	69.98	in
39					481	63.98	in
39					482	105.2	in
39					483	177.5	on
39					484	142.6	on
39					485	162.8	on
39					486	151.1	on
39					487	211.7	out
39					488	243.7	out
39					489	630.5	out
39					490	668.4	out
39					491	662.2	out
39					492	727.2	out
40	10	265.4	255.7	260.505	493	209.5	out
40					494	168.3	out
41	10	305	273.3	288.715	495	47.56	in
41					496	123	on
41					497	119.6	on
41					498	600.3	out
41					499	687.9	out
42	10	302.5	288.1	295.212	500	143.2	on
42					501	227.5	out
42					502	268	out
42					503	605.9	out
43	10	303.2	285.4	294.165	504	113.5	on
43					505	156.1	on
43					506	141.7	on
43					507	171.1	out
43					508	199.9	out
43					509	199.7	out
43					510	195	out
43					511	697.8	out
43					512	601.7	out
44	10	290.6	284.2	287.382	513	67	in
44					514	231	out
44					515	182.8	out
44					516	481.1	out
44					517	525.4	out
45	10	312.9	280.4	296.205	518	77.32	in
45					519	93.4	in
45					520	709.82	in
45					521	67.2	in
45					522	48.34	in
45					523	24.09	in
45					524	49.62	in
45					525	22.4	in
45					526	27.58	in
45					527	111	on
45					528	133.6	on
45					529	158.2	on
45					530	184.9	out
45					531	207.8	out
45					532	203.1	out
45					533	246.8	out
45					534	458.6	out
45					535	563.4	out
46	10	255.6	239.6	247.471	536	67.67	in
46					537	66.41	in
46					538	1.98	in
46					539	29.96	in
46					540	69.16	in
46					541	108.1	on
46					542	141.3	on
46					543	178.2	out
46					544	209.7	out
47	10	262.2	243.1	252.469	545	56.7	in
47					546	92.74	on
47					547	133.5	on
47					548	139.5	out
47					549	146.9	out
47					550	193.3	out
47					551	182.9	out
47					552	147.8	out
47					553	333.5	out
48	10	276.6	248	265.164	554	18.25	in
48					555	60.74	in
48					556	83.11	in
48					557	115.1	on
48					558	274.9	out
49	10	265.2	251.3	258.156	559	166.6	out
49					560	231.6	out
49					561	611.8	out
49					562	651.4	out
49					563	742.4	out
49					564	690.6	out
50	10	229.4	211.2	220.112	565	149.6	out
50					566	144.4	out
51	11	288.5	263.3	275.612	567	4.47059	in
51					568	48.34	in
51					569	63.76	in
51					570	103.4	on
51					571	55.79	on
51					572	104.8	on
51					573	112.1	on
51					574	144.6	on
51					575	131.2	on
51					576	151	on
51					577	187.1	on
51					578	238.2	on
51					579	148.4	on
51					580	172.7	on
51					581	183.6	on
51					582	236.8	on
51					583	179.7	on
